# Supplementary material for: The Intake of Ultra-Processed Foods and Prevalence of Chronic Kidney Disease: The Health Examinees Study
Source: Nutrients. 2022 Aug 28;14(17):3548. doi: 10.3390/nu14173548 (PMC9460585; doi:10.3390/nu14173548)
Supplement: Supplementary file 1 [file nutrients-14-03548-s001.zip]

Archive with 1 entries (1 files):
- nutrients-1848476-supplementary.pdf
